# Supplementary material for: Altered Sweat Composition Due to Changes in Tight Junction Expression of Sweat Glands in Cholinergic Urticaria Patients
Source: Int J Mol Sci. 2024 Apr 25;25(9):4658. doi: 10.3390/ijms25094658 (PMC11083780; doi:10.3390/ijms25094658)
Supplement: Supplementary file 1 [file ijms-25-04658-s001.zip]

Archive with 1 entries (1 files):
- ijms-2901265-supplementary.pdf
